# Supplementary material for: A Systematic Review and Meta-Analysis of Within-Person Changes in Cardiac Vagal Activity across the Menstrual Cycle: Implications for Female Health and Future Studies
Source: J Clin Med. 2019 Nov 12;8(11):1946. doi: 10.3390/jcm8111946 (PMC6912442; doi:10.3390/jcm8111946)
Supplement: Supplementary file 1 [file jcm-08-01946-s001.zip]

Archive with 3 entries (2 files):
- jcm-618911-supplementary/
- jcm-618911-supplementary/jcm-618911-Supplemental Materials 2.xlsx
- jcm-618911-supplementary/jcm-618911-Supplementary Materials 1.docx
