# Supplementary material for: A Systematic Review and Meta-Analysis of Within-Person Changes in Cardiac Vagal Activity across the Menstrual Cycle: Implications for Female Health and Future Studies
Source: J Clin Med. 2019 Nov 12;8(11):1946. doi: 10.3390/jcm8111946 (PMC6912442; doi:10.3390/jcm8111946)
Supplement: Supplementary file 1 [file jcm-08-01946-s001.zip › jcm-618911-supplementary/jcm-618911-Supplemental Materials 2.xlsx]

## Sheet: 1 Follicular vs. Luteal
	FirstAuthor	Within-person	Condition	Vagales Maß (Körperposition)	N (Follikulär)	M (Follikulär)	SD (Follikulär)	N (Luteal)	M (Luteal)	SD (Luteal)	CAVE: SE vs. SD, mean vs. median	Condition: within vs. between	useA	useB	Measure	Position
1	Abidi (2017) [58]		–	HFnu;lying	12	67.9	3.5	12	58.0	4.7	SE instead of SD	within	1	1	HFnu	supine
1	Abidi (2017) [58]		–	HFnu;sitting	12	48.0	8.4	12	21.1	4.7	SE instead of SD	within			HFnu	sitting
2	Armbruster (2018) [59]		–	RMSSD	45	46.21	4.12	45	43.45	4.82		within	1	1	RMSSD	sitting
2	Armbruster (2018) [59]		–	relative HF%	45	28.35	2.35	45	24.31	2.08		within			relative HF (in %)	sitting
3	Baker (2008) [61]	NREM	Controls	HF power in arbitrary units; lying	12	4.6	1.3	12	4.7	1.1		between			HF power in arbitrary units	supine
3	Baker (2008) [61]	NREM	PMS	HF power in arbitrary units; lying	9	5.5	1.6	9	4.8	1.3		between			HF power in arbitrary units	supine
3	Baker (2008) [61]	REM	Controls	HF power in arbitrary units; lying	12	4.2	1.4	12	4.3	1.3		between			HF power in arbitrary units	supine
3	Baker (2008) [61]	REM	PMS	HF power in arbitrary units; lying	9	4.9	1	9	4.0	1.3		between			HF power in arbitrary units	supine
3	Baker (2008) [61]		Controls	RMSSD, lying	12	82.6	61.8	12	82.8	51.1		between	1	1	RMSSD	supine
3	Baker (2008) [61]		PMS	RMSSD, lying	9	101.2	55.2	9	63.1	21.7		between	1	1	RMSSD	supine
4	Balayssac-Siransy (2014) [40]	Active Recovery 1st min	–	HRR beats/min (heart rate recovery in absolute value); sitting	14	9	5	14	10	6		within			HRR	sitting
4	Balayssac-Siransy (2014) [40]	Active Recovery 2nd min	–	HRR beats/min (heart rate recovery in absolute value); sitting	14	14	7	14	18	7		within			HRR	sitting
4	Balayssac-Siransy (2014) [40]	Active Recovery 3rd min	–	HRR beats/min (heart rate recovery in absolute value); sitting	14	18	7	14	22	8		within		1	HRR	sitting
4	Balayssac-Siransy (2014) [40]	Passive Recovery 4th min	–	HRR beats/min (heart rate recovery in absolute value); sitting	14	48	9	14	49	10		within			HRR	sitting
4	Balayssac-Siransy (2014) [40]	Passive Recovery 5th min	–	HRR beats/min (heart rate recovery in absolute value); sitting	14	56	10	14	56	10		within			HRR	sitting
4	Balayssac-Siransy (2014) [40]	Passive Recovery 6th min	–	HRR beats/min (heart rate recovery in absolute value); sitting	14	59	9	14	59	10		within			HRR	sitting
4	Balayssac-Siransy (2014) [40]	Active Recovery 1st min	–	HRR% (percentage of peak heart rate at exercise); sitting	14	5.3	3.3	14	6.0	3.4		within			HRR%	sitting
4	Balayssac-Siransy (2014) [40]	Active Recovery 2nd min	–	HRR% (percentage of peak heart rate at exercise); sitting	14	8.6	4.0	14	10.4	4.3		within			HRR%	sitting
4	Balayssac-Siransy (2014) [40]	Active Recovery 3rd min	–	HRR% (percentage of peak heart rate at exercise); sitting	14	11.0	4.1	14	13.0	4.6		within			HRR%	sitting
4	Balayssac-Siransy (2014) [40]	Passive Recovery 4th min	–	HRR% (percentage of peak heart rate at exercise); sitting	14	29.4	5.2	14	29.0	5.7		within			HRR%	sitting
4	Balayssac-Siransy (2014) [40]	Passive Recovery 5th min	–	HRR% (percentage of peak heart rate at exercise); sitting	14	34.6	6.1	14	32.7	6.2		within			HRR%	sitting
4	Balayssac-Siransy (2014) [40]	Passive Recovery 6th min	–	HRR% (percentage of peak heart rate at exercise); sitting	14	36.5	6.0	14	34.5	6.0		within			HRR%	sitting
5	Brar (2015) [62]		–	RMSSD; sitting	50	31.87	21.22	50	23.27	19.50			1	1	RMSSD	sitting
5	Brar (2015) [62]		–	HFnu; sitting	50	34.06	13.93	50	24.18	7.57					HFnu	sitting
6	Choudhary (2016) [63]		Vegetarians	HFms²; lying	45	910	118	45	596	80		between	1	1	HF in msec²	supine
6	Choudhary (2016) [63]		Eggetarians	HFms²; lying	25	845	108	25	528	95		between	1	1	HF in msec²	supine
6	Choudhary (2016) [63]		Non-vegetarians	HFms²; lying	30	740	120	30	320	57		between	1	1	HF in msec²	supine
6	Choudhary (2016) [63]		Vegetarians	HFnu; lying	45	36.24	4.18	45	20.52	3.24		between			HFnu	supine
6	Choudhary (2016) [63]		Eggetarians	HFnu; lying	25	33.14	3.75	25	19.54	2.14		between			HFnu	supine
6	Choudhary (2016) [63]		Non-vegetarians	HFnu; lying	30	30.34	2.80	30	10.47	2.55		between			HFnu	supine
7	Chung (2011) [44]	Day Shift	–	HF; 24h	12	4.20	0.14	12	4.73	0.11	SE instead of SD	within	1	1	HF in msec²	24h
7	Chung (2011) [44]	Evening Shift	–	HF; 24h	12	5.04	0.22	12	5.16	0.29	SE instead of SD	within			HF	24h
7	Chung (2011) [44]	Night Shift	–	HF; 24h	12	4.94	0.16	12	4.95	0.17	SE instead of SD	within			HF	24h
8	Cooke (2002) [50]		–	Baroreflex Slope (ms/mmHg); lying	10	4.0	0.4	10	4.2	0.4	SE instead of SD			1	BS	supine
8	Cooke (2002) [50]		–	Operational Point (%); lying	10	36	6.0	10	31	6.0	SE instead of SD				Operational Point (%)	supine
9	De Zambotti (2013) [42]	NREM	Controls	HF power in arbitrary units (log ms²); lying	14	4.42	0.97	14	4.23	0.80		between			lnHF	supine
9	De Zambotti (2013) [42]	NREM	PMS	HF power in arbitrary units (log ms²); lying	12	4.58	0.57	12	4.73	0.82		between			lnHF	supine
9	De Zambotti (2013) [42]	REM	Controls	HF power in arbitrary units (log ms²); lying	14	3.86	1.14	14	3.48	0.99		between	1	1	lnHF	supine
9	De Zambotti (2013) [42]	REM	PMS	HF power in arbitrary units (log ms²); lying	12	4.19	0.80	12	3.68	1.11		between	1	1	lnHF	supine
10	Devaki (2014) [64]		–	HFnu; supine	15	32.3	5.5	15	31.3	5.2			1	1	HFnu	supine
11	Dimitriev (1997) [65]		–	HFms²; not reported	10	1137.03	163.47	10	591.37	61.95			1	1	HF in msec²	n/a
12	Grrishma (2015) [66]		–	RMSSD; supine	60	45.59	20.84	60	65.25	35.39					RMSSD	supine
12	Grrishma (2015) [66]		–	HFms²; supine	60	354.783	304.509	60	652.100	584.397			1	1	HF in msec²	supine
13	Guasti (1999) [67]		–	HFnu; supine	13	32.6	15.6	13	25.7	17.5			1	1	HFnu	supine
13	Guasti (1999) [67]		–	HF power (%); supine	13	16.4	8.1	13	16.8	13.9					HF power (%)	supine
14	Huang (2015) [68]		–	nHF	10	2.52	0.43	10	2.72	0.51			1	1	HFnu	n/a
15	Kulshreshtha (2013) [53]		Controls	DBT	21	1.41	0.19	21	1.37	0.14		between		1	DBT	n/a
15	Kulshreshtha (2013) [53]		PMS	DBT	24	1.46	0.22	24	1.31	0.26		between		1	DBT	n/a
15	Kulshreshtha (2013) [53]		Controls	Lying-Standing Ratio	21	1.36	0.18	21	1.34	0.19		between			Lying-Standing Ratio
15	Kulshreshtha (2013) [53]		PMS	Lying-Standing Ratio	24	1.42	0.22	24	1.18	0.20		between			Lying-Standing Ratio
15	Kulshreshtha (2013) [53]		Controls	Valsalva; sitting	21	1.34	0.15	21	1.33	0.18		between			Valsalva	sitting
15	Kulshreshtha (2013) [53]		PMS	Valsalva; sitting	24	1.39	0.18	24	1.20	0.17		between			Valsalva	sitting
16	Landen (2004) [70]		Controls	RMSSD, ms; 24h	11	44	11	11	43	18	median	between	1	1	RMSSD	24h
16	Landen (2004) [70]		PMDD	RMSSD, ms; 24h	28	32	10	26	32	16	median	between	1	1	RMSSD	24h
16	Landen (2004) [70]		Controls	HF; supine	11	1019	643	11	581	1173	median	between			HF	supine
16	Landen (2004) [70]		PMDD	HF; supine	28	425	647	27	497	837	median	between			HF	supine
16	Landen (2004) [70]		Controls	HF; standing	11	192	248	11	169	158	median	between			HF	standing
16	Landen (2004) [70]		PMDD	HF; standing	28	145	210	27	208	381	median	between			HF	standing
17	Leicht (2003) [71]		–	HFabs; supine	10	1983.7	2780.7	10	2325.2	2157.6			1	1	HF in msec²	supine
17	Leicht (2003) [71]		–	HFnu; supine	10	51.5	14.9	10	52.8	17.3					HFnu	supine
18	Liu (2013) [72]		High Neuroticism	HFnu	11	23.65	2.23	11	19.08	3.71	SE instead of SD	between	1	1	HFnu	n/a
18	Liu (2013) [72]		Low Neuroticism	HFnu	16	18.99	1.85	16	23.88	03.07	SE instead of SD	between	1	1	HFnu	n/a
19	Matsumoto (2006) [73]		Low PS	HFms2; supine	11	942.9	133.9	11	1133.7	173.5	SE instead of SD	between	1	1	HF in msec²	supine
19	Matsumoto (2006) [73]		Middle PS	HFms2; supine	11	1265.3	315.2	11	1200.0	205.3	SE instead of SD	between	1	1	HF in msec²	supine
19	Matsumoto (2006) [73]		High PS	HFms2; supine	8	1214.4	304.0	8	866.8	299.3	SE instead of SD	between	1	1	HF in msec²	supine
20	McKinley (2009) [74]		–	logRMSSD; 24h	49	3.704001	0.33748671	49	3.60077039	0.32594334		within	1	1	log RMSSD	24h
20	McKinley (2009) [74]		–	logHF; 24h	49	6.36400143	0.67560911	49	6.16683433	0.63282346		within			logHF	24h
21	Nakagawa (2006) [75]		–	RMSSD; 24h	11	45.3	4.0	11	43.9	4.3	SE instead of SD		1	1	RMSSD	n/a
22	Nakamura (2013) [76]		Controls	lnHF in msec²; supine	10	6.6	0.2	10	6.4	0.3	SE instead of SD	between	1	1	lnHF	supine
22	Nakamura (2013) [76]		Athletes	lnHF in msec²; supine	8	7.1	0.4	8	6.4	0.5	SE instead of SD	between	1	1	lnHF	supine
23	Ohara (2015) [45]	Fasting Trial	–	HF in msec²; supine	7	2558.8	1945.8	7	2067.0	1821.2		within			HF	supine
23	Ohara (2015) [45]	Eating Trial	–	HF in msec²; supine	7	2753.7	1824.0	7	2570.7	2190.9		within	1	1	HF in msec²	supine
24	Pestana (2018) [77]		–	Hfnu	19	47.40	18.30	19	52.60	16.07		within	1	1	HFnu	supine
25	Princi (2005) [78]		–	HF in msec²; sitting	6	503.71	319.11	6	657.53	402.84			1	1	HF in msec²	sitting
25	Princi (2005) [78]		–	HF nu; sitting	6	38.47	12.40	6	44.73	22.10					HFnu	sitting
26	Saeki (1997) [80]		–	HF in sec²; supine	10	5.51	0.77	10	7.40	1.06				1	HF in sec²	supine
26	Saeki (1997) [80]		–	HF in sec²; sitting	10	4.60	0.66	10	5.21	0.49					HF in sec²	sitting
27	Sato (1995) [82]		–	HF; sitting	20	51.61	2.68	20	43.95	2.91	SD followed by "%"		1	1	HF in msec²	sitting
28	Shetty (2010) [84]		–	HF; supine	54	52.95	17.58	54	38.41	14.45			1	1	HF in msec²	supine
29	Teixeira (2015) [52]		–	CVI (cardiac vagal index); supine	13	1.58	0.1	13	1.58	0.1				1	CVI	supine
30	Tenan (2014) [85]		–	logHF; sitting	13	4.730641	1.158938	13	4.470409	0.919495			1	1	lnHF	sitting
31	Tousignant-Laflamme (2009) [86]		–	HF; sitting	29	33.36	12.0	28	32.20	14.9			1	1	HF in msec²	sitting
32	Usha-Rani (2013) [87]		–	Hfnu	50	60.96	14.58	50	42.41	17.92		within	1	1	HFnu	n/a
33	Veldhuijzen (2009) [88]		–	RMSSD; supine	12	81	22	12	80	27			1	1	RMSSD	supine
34	Verma (2018) [54]		–	Valsalva; sitting	50	1.49	0.065	50	1.52	0.049		within	1	1	Valsalva	sitting
35	Voronova (2015) [43]	Autumn	–	RMSSD msec; supine	21	58.95	32.82	22	53.18	21.46		within			RMSSD	supine
35	Voronova (2015) [43]	Spring	–	RMSSD msec; supine	22	51.23	25.97	21	58.14	26.74		within	1	1	RMSSD	supine
35	Voronova (2015) [43]	Autumn	–	HF msec²; supine	21	2154.48	1914.18	22	1948.50	1193.19		within			HF	supine
35	Voronova (2015) [43]	Spring	–	HF msec²; supine	22	1752.82	1653.28	21	2286.90	1775.69		within			HF	supine
36	Yazar (2016) [89]		–	RMSSD ms; 24h	30	38	12	30	41	27			1	1	RMSSD	n/a
37	Yildirir (2002) [90]		–	HF m/sn²; supine	43	384.9	480.8	43	395.6	351.8				1	HF in m/sn²	supine

## Sheet:  2 Menses vs. Follicular
	Firstauthor	Condition	Vagales Maß (Körperposition)	N (Menses)	M (Menses)	SD (Menses)	N (Follicular)	M (Follicular)	SD (Follicular)	CAVE: SE vs. SD, mean vs. median	Condition: within vs. between	useA	useB	Measure	Position
1	Balayssac-Siransy (2014) [40]	Active Recovery 1st min	HRR beats/min (heart rate recovery in absolute value); sitting	14	11	5	14	9	5					HRR	sitting
	Balayssac-Siransy (2014) [40]	Active Recovery 2nd min	HRR beats/min (heart rate recovery in absolute value); sitting	14	18	9	14	14	7					HRR	sitting
	Balayssac-Siransy (2014) [40]	Active Recovery 3rd min	HRR beats/min (heart rate recovery in absolute value); sitting	14	22	9	14	18	7				1	HRR	sitting
	Balayssac-Siransy (2014) [40]	Passive Recovery 4th min	HRR beats/min (heart rate recovery in absolute value); sitting	14	49	13	14	48	9					HRR	sitting
	Balayssac-Siransy (2014) [40]	Passive Recovery 5th min	HRR beats/min (heart rate recovery in absolute value); sitting	14	56	12	14	56	10					HRR	sitting
	Balayssac-Siransy (2014) [40]	Passive Recovery 6th min	HRR beats/min (heart rate recovery in absolute value); sitting	14	61	9	14	59	9					HRR	sitting
	Balayssac-Siransy (2014) [40]	Active Recovery 1st min	HRR% (percentage of peak heart rate at exercise); sitting	14	6.3	3.0	14	5.3	3.3					HRR%	sitting
	Balayssac-Siransy (2014) [40]	Active Recovery 2nd min	HRR% (percentage of peak heart rate at exercise); sitting	14	10.6	4.8	14	8.6	4.0					HRR%	sitting
	Balayssac-Siransy (2014) [40]	Active Recovery 3rd min	HRR% (percentage of peak heart rate at exercise); sitting	14	12.9	4.7	14	11.0	4.1					HRR%	sitting
	Balayssac-Siransy (2014) [40]	Passive Recovery 4th min	HRR% (percentage of peak heart rate at exercise); sitting	14	29.0	7.5	14	29.4	5.2					HRR%	sitting
	Balayssac-Siransy (2014) [40]	Passive Recovery 5th min	HRR% (percentage of peak heart rate at exercise); sitting	14	33.5	6.7	14	34.6	6.1					HRR%	sitting
	Balayssac-Siransy (2014) [40]	Passive Recovery 6th min	HRR% (percentage of peak heart rate at exercise); sitting	14	36.2	4.4	14	36.5	6.0					HRR%	sitting
2	Brar (2015) [62]	–	RMSSD; sitting	50	27.78	19.84	50	31.87	21.22			1	1	RMSSD	sitting
	Brar (2015) [62]	–	HFnu; sitting	50	27.59	9.19	50	34.06	13.93					HFnu	sitting
3	Choudhary (2016) [63]	vegetarians	HFms²; lying	45	835	107	45	910	118					HF	supine
	Choudhary (2016) [63]	eggetarians	HFms²; lying	25	793	100	25	845	108					HF	supine
	Choudhary (2016) [63]	non-vegetarians	HFms²; lying	30	740	107	30	740	120					HF	supine
	Choudhary (2016) [63]	vegetarians	HFnu; lying	45	32.39	6.30	45	36.24	4.18			1	1	HFnu	supine
	Choudhary (2016) [63]	eggetarians	HFnu; lying	25	28.74	5.80	25	33.14	3.75			1	1	HFnu	supine
	Choudhary (2016) [63]	non-vegetarians	HFnu; lying	30	25.80	4.70	30	30.34	2.80			1	1	HFnu	supine
4	Chung (2011) [44]	Day Shift	HF; 24h	12	4.47	0.17	12	4.20	0.14	SE instead of SD	within	1	1	HF	24h
	Chung (2011) [44]	Evening Shift	HF; 24h	12	5.21	0.23	12	5.04	0.22	SE instead of SD				HF	24h
	Chung (2011) [44]	Night Shift	HF; 24h	12	5.10	0.27	12	4.94	0.16	SE instead of SD				HF	24h
5	Devaki (2014) [64]	–	HFnu; supine	15	29.7	9.6	15	32.3	5.5			1	1	HFnu	supine
6	Liu (2013) [72]	High-neuroticism	HFnu	11	21.55	1.71	11	23.65	2.23	SE instead of SD	between	1	1	HFnu	not reported
	Liu (2013) [72]	Low-neuroticism	HFnu	16	18.82	1.42	16	18.99	1.85	SE instead of SD		1	1	HFnu	not reported
7	Shetty (2010) [84]	–	HF; supine	54	61.18	14.9	54	52.95	17.58		within	1	1	HF	supine
8	Tenan (2014) [85]	–	logHF; sitting	13	4.607478	0.927	13	4.730641	1.158938			1	1	lnHF	sitting
9	Usha Rani (2013) [87]	–	Hfnu	50	52.15	10.61	50	60.96	14.58		within	1	1	HFnu	not reported
10	Verma (2018) [54]	–	Valsalva; sitting	50	1.50	0.056	50	1.49	0.065		within	1	1	Valsalva	sitting

## Sheet: 2 Menses vs. Ovulatory
	Firstauthor	Condition	Vagales Maß (Körperposition)	N (Menses)	M (Menses)	SD (Menses)	N (Ovulatory)	M (Ovulatory)	SD (Ovulatory)	CAVE: SE vs. SD, mean vs. median	Condition: within vs. between	useA	useB	Measure	Position
1	Leicht (2003) [71]	–	HFabs; supine	10	1983.7	2780.7	10	1723.6	1774.3					HF	supine
	Leicht (2003) [71]	–	HFnu; supine	10	51.5	14.9	10	53.5	18.5			1	1	Hfnu	supine
2	Saeki (1997) [80]	–	HF in sec²; supine	10	5.51	0.77	10	7.35	1.21			1	1	HF sec²	supine
	Saeki (1997) [80]	–	HF in sec²; sitting	10	4.60	0.66	10	5.81	0.84					HF sec²	sitting
3	Tenan (2014) [85]	–	logHF; sitting	13	4.607478	0.927	13	4.60675	0.941907			1	1	lnHF	sitting
4	Weissman (2009) [57]	–	HF (ms²/Hz); supine	14	199	59	14	223	55					HF ms²/Hz	supine
	Weissman (2009) [57]	–	HFnu; supine	14	52	14	14	48	16			1	1	Hfnu	supine

## Sheet: 2 Menses vs. Luteal
	Firstauthor	Condition	Vagales Maß (Körperposition)	N (Menses)	M (Menses)	SD (Menses)	N (Luteal)	M (Luteal)	SD (Luteal)	CAVE: SE vs. SD, mean vs. median	Condition: within vs. between	useA	useB	Measure	Position
1	Balayssac-Siransy (2014) [40]	Active Recovery 1st min	HRR beats/min (heart rate recovery in absolute value); sitting	14	11	5	14	10	6		within			HRR	sitting
	Balayssac-Siransy (2014) [40]	Active Recovery 2nd min	HRR beats/min (heart rate recovery in absolute value); sitting	14	18	9	14	18	7		within			HRR	sitting
	Balayssac-Siransy (2014) [40]	Active Recovery 3rd min	HRR beats/min (heart rate recovery in absolute value); sitting	14	22	9	14	22	8		within		1	HRR	sitting
	Balayssac-Siransy (2014) [40]	Passive Recovery 4th min	HRR beats/min (heart rate recovery in absolute value); sitting	14	49	13	14	49	10		within			HRR	sitting
	Balayssac-Siransy (2014) [40]	Passive Recovery 5th min	HRR beats/min (heart rate recovery in absolute value); sitting	14	56	12	14	56	10		within			HRR	sitting
	Balayssac-Siransy (2014) [40]	Passive Recovery 6th min	HRR beats/min (heart rate recovery in absolute value); sitting	14	61	9	14	59	10		within			HRR	sitting
	Balayssac-Siransy (2014) [40]	Active Recovery 1st min	HRR% (percentage of peak heart rate at exercise); sitting	14	6.3	3.0	14	6.0	3.4		within			HRR%	sitting
	Balayssac-Siransy (2014) [40]	Active Recovery 2nd min	HRR% (percentage of peak heart rate at exercise); sitting	14	10.6	4.8	14	10.4	4.3		within			HRR%	sitting
	Balayssac-Siransy (2014) [40]	Active Recovery 3rd min	HRR% (percentage of peak heart rate at exercise); sitting	14	12.9	4.7	14	13.0	4.6		within			HRR%	sitting
	Balayssac-Siransy (2014) [40]	Passive Recovery 4th min	HRR% (percentage of peak heart rate at exercise); sitting	14	29.0	7.5	14	29.0	5.7		within			HRR%	sitting
	Balayssac-Siransy (2014) [40]	Passive Recovery 5th min	HRR% (percentage of peak heart rate at exercise); sitting	14	33.5	6.7	14	32.7	6.2		within			HRR%	sitting
	Balayssac-Siransy (2014) [40]	Passive Recovery 6th min	HRR% (percentage of peak heart rate at exercise); sitting	14	36.2	4.4	14	34.5	6.0		within			HRR%	sitting
2	Saeki (1997) [80]	–	HF in sec²; supine	10	5.51	0.77	10	7.40	1.06				1	HF in sec²	supine
	Saeki (1997) [80]	–	HF in sec²; sitting	10	4.60	0.66	10	5.21	0.49					HF in sec²	sitting
3	McKinley (2009) [74]	–	logRMSSD; 24h	49	3.704001	0.33748671	49	3.60077039	0.32594334		within	1	1	logRMSSD	24h
	McKinley (2009) [74]	–	logHF; 24h	49	6.36400143	0.67560911	49	6.16683433	0.63282346		within			logHF	24h
4	Tenan (2014) [85]	–	logHF; sitting	13	4.607478	0.927	13	4.470409	0.919495			1	1	lnHF	sitting

## Sheet: 2 Menses vs. Premenstrual
	FirstAuthor	Within-person	Condition	Vagales Maß (Körperposition)	N (Menses)	M (Menses)	SD (Menses)	N (Premenstrual)	M (Premenstrual)	SD (Premenstrual)	CAVE: SE vs. SD, mean vs. median	Condition: within vs. between	useA	useB	Measure	Position
1	Armbruster (2018) [59]	–	-	RMSSD	45	46.21	4.12	45	43.45	4.82		within	1	1	RMSSD	sitting
	Armbruster (2018) [59]	–	-	relative HF%	45	28.35	2.35	45	24.31	2.08		within			HF%	sitting
2	Choudhary (2016) [63]	–	Vegetarians	HFms²; lying	45	835	107	45	596	80		between	1	1	HF in msec²	supine
	Choudhary (2016) [63]	–	Eggetarians	HFms²; lying	25	793	100	25	528	95		between	1	1	HF in msec²	supine
	Choudhary (2016) [63]	–	Non-vegetarians	HFms²; lying	30	740	107	30	320	57		between	1	1	HF in msec²	supine
	Choudhary (2016) [63]	–	Vegetarians	HFnu; lying	45	32.39	6.30	45	20.52	3.24		between			HFnu	supine
	Choudhary (2016) [63]	–	Eggetarians	HFnu; lying	25	28.74	5.80	25	19.54	2.14		between			HFnu	supine
	Choudhary (2016) [63]	–	Non-vegetarians	HFnu; lying	30	25.80	4.70	30	10.47	2.55		between			HFnu	supine
3	Chung (2011) [44]	Day Shift	–	HF; 24h	12	4.47	0.17	12	4.73	0.11	SE instead of SD	within	1	1	HF in msec²	24h
	Chung (2011) [44]	Evening Shift	–	HF; 24h	12	5.21	0.23	12	5.16	0.29	SE instead of SD	within			HF	24h
	Chung (2011) [44]	Night Shift	–	HF; 24h	12	5.10	0.27	12	4.95	0.17	SE instead of SD	within			HF	24h
4	Matsumoto (2006) [73]	–	Low PS	HFms2; supine	11	942.9	133.9	11	1133.7	173.5	SE instead of SD	between	1	1	HF in msec²	supine
	Matsumoto (2006) [73]	–	Middle PS	HFms2; supine	11	1265.3	315.2	11	1200.0	205.3	SE instead of SD	between	1	1	HF in msec²	supine
	Matsumoto (2006) [73]	–	High PS	HFms2; supine	8	1214.4	304.0	8	866.8	299.3	SE instead of SD	between	1	1	HF in msec²	supine
5	Tenan (2014) [85]	–	–	logHF; sitting	13	4.607478	0.927	13	4.30335	1.178161			1	1	lnHF	sitting

## Sheet: 2 Men vs. Premen OHNE PMS PMDD
	FirstAuthor	Within-person	Condition	Vagales Maß (Körperposition)	N (Menses)	M (Menses)	SD (Menses)	N (Premenstrual)	M (Premenstrual)	SD (Premenstrual)	CAVE: SE vs. SD, mean vs. median	Condition: within vs. between	useA	useB	Measure	Position
1	Armbruster (2018) [59]	–	-	RMSSD	45	46.21	4.12	45	43.45	4.82		within	1	1	RMSSD	sitting
	Armbruster (2018) [59]	–	-	relative HF%	45	28.35	2.35	45	24.31	2.08		within			HF%	sitting
2	Choudhary (2016) [63]	–	Vegetarians	HFms²; lying	45	835	107	45	596	80		between	1	1	HF in msec²	supine
	Choudhary (2016) [63]	–	Eggetarians	HFms²; lying	25	793	100	25	528	95		between	1	1	HF in msec²	supine
	Choudhary (2016) [63]	–	Non-vegetarians	HFms²; lying	30	740	107	30	320	57		between	1	1	HF in msec²	supine
	Choudhary (2016) [63]	–	Vegetarians	HFnu; lying	45	32.39	6.30	45	20.52	3.24		between			HFnu	supine
	Choudhary (2016) [63]	–	Eggetarians	HFnu; lying	25	28.74	5.80	25	19.54	2.14		between			HFnu	supine
	Choudhary (2016) [63]	–	Non-vegetarians	HFnu; lying	30	25.80	4.70	30	10.47	2.55		between			HFnu	supine
3	Chung (2011) [44]	Day Shift	–	HF; 24h	12	4.47	0.17	12	4.73	0.11	SE instead of SD	within	1	1	HF in msec²	24h
	Chung (2011) [44]	Evening Shift	–	HF; 24h	12	5.21	0.23	12	5.16	0.29	SE instead of SD	within			HF	24h
	Chung (2011) [44]	Night Shift	–	HF; 24h	12	5.10	0.27	12	4.95	0.17	SE instead of SD	within			HF	24h
4	Matsumoto (2006) [73]	–	Low PS	HFms2; supine	11	942.9	133.9	11	1133.7	173.5	SE instead of SD	between	1	1	HF in msec²	supine
	Matsumoto (2006) [73]	–	Middle PS	HFms2; supine	11	1265.3	315.2	11	1200.0	205.3	SE instead of SD	between	1	1	HF in msec²	supine
	Matsumoto (2006) [73]	–	High PS	HFms2; supine	8	1214.4	304.0	8	866.8	299.3	SE instead of SD	between			HF in msec²	supine
5	Tenan (2014) [85]	–	–	logHF; sitting	13	4.607478	0.927	13	4.30335	1.178161			1	1	lnHF	sitting

## Sheet: 2 Follicular vs. Luteal
	Firstauthor	Condition	Vagales Maß (Körperposition)	N (Follicular)	M (Follicular)	SD (Follicular)	N (Luteal)	M (Luteal)	SD (Luteal)	CAVE: SE vs. SD, mean vs. median	Condition: within vs. between	useA	useB	Measure	Position
1	Balayssac-Siransy (2014) [40]	Active Recovery 1st min	HRR beats/min (heart rate recovery in absolute value); sitting	14	9	5	14	10	6		within			HRR	sitting
	Balayssac-Siransy (2014) [40]	Active Recovery 2nd min	HRR beats/min (heart rate recovery in absolute value); sitting	14	14	7	14	18	7		within			HRR	sitting
	Balayssac-Siransy (2014) [40]	Active Recovery 3rd min	HRR beats/min (heart rate recovery in absolute value); sitting	14	18	7	14	22	8		within		1	HRR	sitting
	Balayssac-Siransy (2014) [40]	Passive Recovery 4th min	HRR beats/min (heart rate recovery in absolute value); sitting	14	48	9	14	49	10		within			HRR	sitting
	Balayssac-Siransy (2014) [40]	Passive Recovery 5th min	HRR beats/min (heart rate recovery in absolute value); sitting	14	56	10	14	56	10		within			HRR	sitting
	Balayssac-Siransy (2014) [40]	Passive Recovery 6th min	HRR beats/min (heart rate recovery in absolute value); sitting	14	59	9	14	59	10		within			HRR	sitting
	Balayssac-Siransy (2014) [40]	Active Recovery 1st min	HRR% (percentage of peak heart rate at exercise); sitting	14	5.3	3.3	14	6.0	3.4		within			HRR%	sitting
	Balayssac-Siransy (2014) [40]	Active Recovery 2nd min	HRR% (percentage of peak heart rate at exercise); sitting	14	8.6	4.0	14	10.4	4.3		within			HRR%	sitting
	Balayssac-Siransy (2014) [40]	Active Recovery 3rd min	HRR% (percentage of peak heart rate at exercise); sitting	14	11.0	4.1	14	13.0	4.6		within			HRR%	sitting
	Balayssac-Siransy (2014) [40]	Passive Recovery 4th min	HRR% (percentage of peak heart rate at exercise); sitting	14	29.4	5.2	14	29.0	5.7		within			HRR%	sitting
	Balayssac-Siransy (2014) [40]	Passive Recovery 5th min	HRR% (percentage of peak heart rate at exercise); sitting	14	34.6	6.1	14	32.7	6.2		within			HRR%	sitting
	Balayssac-Siransy (2014) [40]	Passive Recovery 6th min	HRR% (percentage of peak heart rate at exercise); sitting	14	36.5	6.0	14	34.5	6.0		within			HRR%	sitting
2	De Zambotti (2013) [42]	Controls, NREM	HF power in arbitrary units (log ms²); lying	14	4.42	0.97	14	4.23	0.80		between			lnHF	supine
	De Zambotti (2013) [42]	PMS, NREM	HF power in arbitrary units (log ms²); lying	12	4.58	0.57	12	4.73	0.82		between			lnHF	supine
	De Zambotti (2013) [42]	Controls, REM	HF power in arbitrary units (log ms²); lying	14	3.86	1.14	14	3.48	0.99		between	1	1	lnHF	supine
	De Zambotti (2013) [42]	PMS, REM	HF power in arbitrary units (log ms²); lying	12	4.19	0.80	12	3.68	1.11		between	1	1	lnHF	supine
3	Tenan (2014) [85]	–	logHF; sitting	13	4.730641	1.158938	13	4.470409	0.919495			1	1	RMSSD	not reported

## Sheet: 2 Follicular vs. Premenstrual
	FirstAuthor	Within-person	Condition	Vagales Maß (Körperposition)	N (Follicular)	M (Follicular)	SD (Follicular)	N (Premenstrual)	M (Premenstrual)	SD (Premenstrual)	CAVE: SE vs. SD, mean vs. median	Bedingung: within vs. between	useA	useB	Measure	Position
1	Choudhary (2016) [63]	–	Vegetarians	HFms²; lying	45	910	118	45	596	80		between	1	1	HF in msec²	supine
	Choudhary (2016) [63]	–	Eggetarians	HFms²; lying	25	845	108	25	528	95		between	1	1	HF in msec²	supine
	Choudhary (2016) [63]	–	Non-vegetarians	HFms²; lying	30	740	120	30	320	57		between	1	1	HF in msec²	supine
	Choudhary (2016) [63]	–	Vegetarians	HFnu; lying	45	36.24	4.18	45	20.52	3.24		between			HFnu	supine
	Choudhary (2016) [63]	–	Eggetarians	HFnu; lying	25	33.14	3.75	25	19.54	2.14		between			HFnu	supine
	Choudhary (2016) [63]	–	Non-vegetarians	HFnu; lying	30	30.34	2.80	30	10.47	2.55		between			HFnu	supine
2	Chung (2011) [44]	Day Shift	–	HF; 24h	12	4.20	0.14	12	4.73	0.11	SE instead of SD	within	1	1	HF in msec²	24h
	Chung (2011) [44]	Evening Shift	–	HF; 24h	12	5.04	0.22	12	5.16	0.29	SE instead of SD	within			HF	24h
	Chung (2011) [44]	Night Shift	–	HF; 24h	12	4.94	0.16	12	4.95	0.17	SE instead of SD	within			HF	24h
3	De Zambotti (2013) [42]	NREM	Controls	HF power in arbitrary units (log ms²); lying	14	4.42	0.97	14	4.52	1.05		between			lnHF	supine
	De Zambotti (2013) [42]	NREM	PMS	HF power in arbitrary units (log ms²); lying	12	4.58	0.57	12	4.78	0.80		between			lnHF	supine
	De Zambotti (2013) [42]	REM	Controls	HF power in arbitrary units (log ms²); lying	14	3.86	1.14	14	3.69	1.11		between	1	1	lnHF	supine
	De Zambotti (2013) [42]	REM	PMS	HF power in arbitrary units (log ms²); lying	12	4.19	0.80	12	4.27	0.87		between	1	1	lnHF	supine
4	Dimitriev (1997) [65]	–	–	HFms²; not reported	10	1137.03	163.47	10	591.37	61.95			1	1	HF in msec²	n/a
5	Grrishma (2015) [66]	–	–	RMSSD	60	45.59	20.84	60	65.25	35.39					RMSSD	supine
	Grrishma (2015) [66]	–	–	HFms²	60	354.783	304.509	60	652.100	584.397			1	1	HF in msec²	supine
6	Landen (2004) [70]	–	Controls	RMSSD, ms; 24h	11	44	11	11	43	18	median	between	1	1	RMSSD	24h
	Landen (2004) [70]	–	PMDD	RMSSD, ms; 24h	28	32	10	26	32	16	median	between	1	1	RMSSD	24h
	Landen (2004) [70]	–	Controls	HF; supine	11	1019	643	11	581	1173	median	between			HF	supine
	Landen (2004) [70]	–	PMDD	HF; supine	28	425	647	27	497	837	median	between			HF	supine
	Landen (2004) [70]	–	Controls	HF; standing	11	192	248	11	169	158	median	between			HF	standing
	Landen (2004) [70]	–	PMDD	HF; standing	28	145	210	27	208	381	median	between			HF	standing
7	Sato (1995) [82]	–	–	HF; sitting	20	51.61	2.68	20	43.95	2.91	SD followed by "%"		1	1	HF in msec²	sitting
8	Tenan (2014) [85]	–	–	logHF; sitting	13	4.730641	1.158938	13	4.30335	1.178161			1	1	lnHF	sitting

## Sheet: 2 Foll vs. Premen OHNE PMS PMDD
	Firstauthor	Condition	Vagales Maß (Körperposition)	N (Follicular)	M (Follicular)	SD (Follicular)	N (Premenstrual)	M (Premenstrual)	SD (Premenstrual)	CAVE: SE vs. SD, mean vs. median	Bedingung: within vs. between	useA	useB	Measure	Position
1	Choudhary (2016) [63]	vegetarians	HFms²; lying	45	910	118	45	596	80		between	1	1	HF	supine
	Choudhary (2016) [63]	eggetarians	HFms²; lying	25	845	108	25	528	95		between	1	1	HF	supine
	Choudhary (2016) [63]	non-vegetarians	HFms²; lying	30	740	120	30	320	57		between	1	1	HF	supine
	Choudhary (2016) [63]	vegetarians	HFnu; lying	45	36.24	4.18	45	20.52	3.24		between			HFnu	supine
	Choudhary (2016) [63]	eggetarians	HFnu; lying	25	33.14	3.75	25	19.54	2.14		between			HFnu	supine
	Choudhary (2016) [63]	non-vegetarians	HFnu; lying	30	30.34	2.80	30	10.47	2.55		between			HFnu	supine
2	Chung (2011) [44]	Day Shift	HF; 24h	12	4.20	0.14	12	4.73	0.11	SE instead of SD	within	1	1	HF	24h
	Chung (2011) [44]	Evening Shift	HF; 24h	12	5.04	0.22	12	5.16	0.29	SE instead of SD	within			HF	24h
	Chung (2011) [44]	Night Shift	HF; 24h	12	4.94	0.16	12	4.95	0.17	SE instead of SD	within			HF	24h
3	De Zambotti (2013) [42]	Controls, NREM	HF power in arbitrary units (log ms²); lying	14	4.42	0.97	14	4.52	1.05		between			lnHF	supine
	De Zambotti (2013) [42]	PMS, NREM	HF power in arbitrary units (log ms²); lying	12	4.58	0.57	12	4.78	0.80		between			lnHF	supine
	De Zambotti (2013) [42]	Controls, REM	HF power in arbitrary units (log ms²); lying	14	3.86	1.14	14	3.69	1.11		between	1	1	lnHF	supine
	De Zambotti (2013) [42]	PMS, REM	HF power in arbitrary units (log ms²); lying	12	4.19	0.80	12	4.27	0.87		between			lnHF	supine
4	Dimitriev (1997) [65]	–	HFms²; not reported	10	1137.03	163.47	10	591.37	61.95			1	1	HF	not reported
5	Grrishma (2015) [66]	–	RMSSD	60	45.59	20.84	60	65.25	35.39					RMSSD	supine
	Grrishma (2015) [66]	–	HFms²	60	354.783	304.509	60	652.100	584.397			1	1	HF	supine
6	Landen (2004) [70]	Controls	RMSSD, ms; 24h	11	44	11	11	43	18	median	between	1	1	RMSSD	24h
	Landen (2004) [70]	PMDD	RMSSD, ms; 24h	28	32	10	26	32	16	median	between			RMSSD	24h
	Landen (2004) [70]	Controls	HF; supine	11	1019	643	11	581	1173	median	between			HF	supine
	Landen (2004) [70]	PMDD	HF; supine	28	425	647	27	497	837	median	between			HF	supine
	Landen (2004) [70]	Controls	HF; standing	11	192	248	11	169	158	median	between			HF	standing
	Landen (2004) [70]	PMDD	HF; standing	28	145	210	27	208	381	median	between			HF	standing
7	Sato (1995) [82]	–	HF; sitting	20	51.61	2.68	20	43.95	2.91	SD followed by "%"		1	1	HF	sitting
8	Tenan (2014) [85]	–	logHF; sitting	13	4.730641	1.158938	13	4.30335	1.178161			1	1	lnHF	sitting

## Sheet: 2 Ovulatory vs. Luteal
	Firstauthor	Condition	Vagales Maß (Körperposition)	N (Ovulatory)	M (Ovulatory)	SD (Ovulatory)	N (Luteal)	M (Luteal)	SD (Luteal)	CAVE: SE vs. SD, mean vs. median	Condition: within vs. between	useA	useB	Measure	Position
1	Saeki (1997) [80]	–	HF in sec²; supine	10	7.35	1.21	10	7.40	1.06				1	HF in sec²	supine
	Saeki (1997) [80]	–	HF in sec²; sitting	10	5.81	0.84	10	5.21	0.49					HF in sec²	sitting
2	Tenan (2014) [85]	–	logHF; sitting	13	4.60675	0.941907	13	4.470409	0.919495			1	1	lnHF	sitting

[truncated: 1 more sheets: 2 Luteal vs. Premenstrual]
